# Supplementary material for: Digital Solutions Available to Be Used by Informal Caregivers, Contributing to Medication Adherence: A Scoping Review
Source: Pharmacy (Basel). 2024 Jan 23;12(1):20. doi: 10.3390/pharmacy12010020 (PMC10893508; doi:10.3390/pharmacy12010020)
Supplement: Supplementary file 1 [file pharmacy-12-00020-s001.zip]

Archive with 1 entries (1 files):
- pharmacy-2772813-supplementary.pdf
